# Supplementary material for: Lysosomal protease-mediated APP degradation is pH-dependent, mutation-sensitive, and facilitates tau proteolysis
Source: Mol Neurodegener Adv. 2026 Jan 19;2(1):10. doi: 10.1186/s44477-025-00017-6 (PMC12886278; doi:10.1186/s44477-025-00017-6)
Supplement: Supplementary file 1 — Additional file 1. Additional file 1: Figure S1-S17; Table S1-3; Supplemental Data [file 44477_2025_17_MOESM1_ESM.zip]

Archive with 3 entries (3 files):
- Supplemental data - Ackley et al.csv
- Supplemental Tables - Ackley et al.pdf
- Supplemental Figures - Ackley et al.pdf
