# Supplementary material for: Lysosomal protease-mediated APP degradation is pH-dependent, mutation-sensitive, and facilitates tau proteolysis
Source: Mol Neurodegener Adv. 2026 Jan 19;2(1):10. doi: 10.1186/s44477-025-00017-6 (PMC12886278; doi:10.1186/s44477-025-00017-6)
Supplement: Supplementary file 1 — Additional file 1. Additional file 1: Figure S1-S17; Table S1-3; Supplemental Data [file 44477_2025_17_MOESM1_ESM.zip › Supplemental data - Ackley et al.csv]

enzyme	pH	P1.aa
CTSB	4.5	7
CTSB	4.5	17
CTSB	4.5	33
CTSB	4.5	43
CTSB	4.5	66
CTSB	4.5	67
CTSB	4.5	68
CTSB	4.5	79
CTSB	4.5	80
CTSB	4.5	81
CTSB	4.5	116
CTSB	4.5	132
CTSB	4.5	134
CTSB	4.5	147
CTSB	4.5	152
CTSB	4.5	155
CTSB	4.5	174
CTSB	4.5	175
CTSB	4.5	181
CTSB	4.5	184
CTSB	4.5	301
CTSB	4.5	306
CTSB	4.5	337
CTSB	4.5	363
CTSB	4.5	390
CTSB	4.5	496
CTSB	4.5	522
CTSB	4.5	538
CTSB	4.5	541
CTSB	4.5	543
CTSB	4.5	547
CTSB	4.5	548
CTSB	4.5	549
CTSB	4.5	554
CTSB	4.5	561
CTSB	4.5	585
CTSB	4.5	596
CTSB	4.5	597
CTSB	4.5	614
CTSB	4.5	615
CTSB	4.5	622
CTSB	4.5	624
CTSB	4.5	625
CTSB	4.5	626
CTSB	4.5	628
CTSB	4.5	663
CTSB	4.5	680
CTSB	4.5	704
CTSB	4.5	720
CTSB	4.5	725
CTSB	4.5	726
CTSB	4.5	727
CTSB	5.5	16
CTSB	5.5	20
CTSB	5.5	33
CTSB	5.5	34
CTSB	5.5	66
CTSB	5.5	67
CTSB	5.5	71
CTSB	5.5	74
CTSB	5.5	79
CTSB	5.5	80
CTSB	5.5	81
CTSB	5.5	99
CTSB	5.5	101
CTSB	5.5	103
CTSB	5.5	104
CTSB	5.5	115
CTSB	5.5	116
CTSB	5.5	132
CTSB	5.5	134
CTSB	5.5	150
CTSB	5.5	174
CTSB	5.5	175
CTSB	5.5	180
CTSB	5.5	181
CTSB	5.5	184
CTSB	5.5	194
CTSB	5.5	209
CTSB	5.5	211
CTSB	5.5	220
CTSB	5.5	235
CTSB	5.5	269
CTSB	5.5	301
CTSB	5.5	303
CTSB	5.5	306
CTSB	5.5	337
CTSB	5.5	341
CTSB	5.5	342
CTSB	5.5	352
CTSB	5.5	363
CTSB	5.5	366
CTSB	5.5	389
CTSB	5.5	390
CTSB	5.5	392
CTSB	5.5	394
CTSB	5.5	414
CTSB	5.5	418
CTSB	5.5	446
CTSB	5.5	455
CTSB	5.5	457
CTSB	5.5	470
CTSB	5.5	473
CTSB	5.5	475
CTSB	5.5	479
CTSB	5.5	522
CTSB	5.5	539
CTSB	5.5	541
CTSB	5.5	543
CTSB	5.5	548
CTSB	5.5	550
CTSB	5.5	585
CTSB	5.5	596
CTSB	5.5	614
CTSB	5.5	615
CTSB	5.5	622
CTSB	5.5	625
CTSB	5.5	626
CTSB	5.5	628
CTSB	5.5	663
CTSB	5.5	680
CTSB	5.5	704
CTSB	5.5	720
CTSB	5.5	725
CTSB	5.5	727
CTSB	5.5	733
CTSB	5.5	737
CTSB	5.5	763
CTSD	3.4	7
CTSD	3.4	8
CTSD	3.4	9
CTSD	3.4	36
CTSD	3.4	37
CTSD	3.4	61
CTSD	3.4	74
CTSD	3.4	76
CTSD	3.4	80
CTSD	3.4	81
CTSD	3.4	118
CTSD	3.4	122
CTSD	3.4	125
CTSD	3.4	183
CTSD	3.4	184
CTSD	3.4	186
CTSD	3.4	307
CTSD	3.4	308
CTSD	3.4	309
CTSD	3.4	479
CTSD	3.4	480
CTSD	3.4	534
CTSD	3.4	541
CTSD	3.4	548
CTSD	3.4	557
CTSD	3.4	561
CTSD	3.4	581
CTSD	3.4	607
CTSD	3.4	612
CTSD	3.4	613
CTSD	3.4	624
CTSD	3.4	626
CTSD	3.4	690
CTSD	3.4	691
CTSD	3.4	696
CTSD	3.4	719
CTSD	3.4	720
CTSD	3.4	721
CTSD	3.4	764
CTSD	4.5	7
CTSD	4.5	8
CTSD	4.5	9
CTSD	4.5	20
CTSD	4.5	36
CTSD	4.5	37
CTSD	4.5	61
CTSD	4.5	81
CTSD	4.5	90
CTSD	4.5	118
CTSD	4.5	122
CTSD	4.5	125
CTSD	4.5	172
CTSD	4.5	183
CTSD	4.5	184
CTSD	4.5	186
CTSD	4.5	307
CTSD	4.5	308
CTSD	4.5	309
CTSD	4.5	479
CTSD	4.5	480
CTSD	4.5	534
CTSD	4.5	541
CTSD	4.5	548
CTSD	4.5	557
CTSD	4.5	561
CTSD	4.5	607
CTSD	4.5	612
CTSD	4.5	613
CTSD	4.5	624
CTSD	4.5	690
CTSD	4.5	691
CTSD	4.5	720
CTSD	4.5	721
CTSD	4.5	764
CTSE	3.4	7
CTSE	3.4	8
CTSE	3.4	9
CTSE	3.4	11
CTSE	3.4	29
CTSE	3.4	30
CTSE	3.4	31
CTSE	3.4	35
CTSE	3.4	36
CTSE	3.4	37
CTSE	3.4	42
CTSE	3.4	71
CTSE	3.4	72
CTSE	3.4	73
CTSE	3.4	74
CTSE	3.4	81
CTSE	3.4	84
CTSE	3.4	87
CTSE	3.4	116
CTSE	3.4	118
CTSE	3.4	120
CTSE	3.4	122
CTSE	3.4	124
CTSE	3.4	128
CTSE	3.4	136
CTSE	3.4	144
CTSE	3.4	169
CTSE	3.4	172
CTSE	3.4	180
CTSE	3.4	183
CTSE	3.4	184
CTSE	3.4	186
CTSE	3.4	192
CTSE	3.4	263
CTSE	3.4	291
CTSE	3.4	303
CTSE	3.4	305
CTSE	3.4	308
CTSE	3.4	332
CTSE	3.4	338
CTSE	3.4	349
CTSE	3.4	351
CTSE	3.4	368
CTSE	3.4	379
CTSE	3.4	410
CTSE	3.4	440
CTSE	3.4	442
CTSE	3.4	443
CTSE	3.4	453
CTSE	3.4	454
CTSE	3.4	455
CTSE	3.4	466
CTSE	3.4	472
CTSE	3.4	474
CTSE	3.4	476
CTSE	3.4	477
CTSE	3.4	478
CTSE	3.4	481
CTSE	3.4	531
CTSE	3.4	534
CTSE	3.4	535
CTSE	3.4	543
CTSE	3.4	546
CTSE	3.4	547
CTSE	3.4	548
CTSE	3.4	549
CTSE	3.4	555
CTSE	3.4	556
CTSE	3.4	557
CTSE	3.4	559
CTSE	3.4	563
CTSE	3.4	565
CTSE	3.4	567
CTSE	3.4	577
CTSE	3.4	581
CTSE	3.4	582
CTSE	3.4	594
CTSE	3.4	596
CTSE	3.4	598
CTSE	3.4	606
CTSE	3.4	607
CTSE	3.4	613
CTSE	3.4	614
CTSE	3.4	615
CTSE	3.4	622
CTSE	3.4	625
CTSE	3.4	651
CTSE	3.4	665
CTSE	3.4	668
CTSE	3.4	670
CTSE	3.4	676
CTSE	3.4	690
CTSE	3.4	691
CTSE	3.4	696
CTSE	3.4	704
CTSE	3.4	705
CTSE	3.4	706
CTSE	3.4	708
CTSE	3.4	719
CTSE	3.4	722
CTSE	3.4	724
CTSE	3.4	737
CTSE	3.4	740
CTSE	3.4	763
CTSE	3.4	764
CTSE	3.4	765
CTSE	4.5	7
CTSE	4.5	8
CTSE	4.5	9
CTSE	4.5	31
CTSE	4.5	36
CTSE	4.5	37
CTSE	4.5	45
CTSE	4.5	71
CTSE	4.5	72
CTSE	4.5	111
CTSE	4.5	118
CTSE	4.5	121
CTSE	4.5	122
CTSE	4.5	136
CTSE	4.5	170
CTSE	4.5	172
CTSE	4.5	184
CTSE	4.5	186
CTSE	4.5	211
CTSE	4.5	303
CTSE	4.5	309
CTSE	4.5	338
CTSE	4.5	349
CTSE	4.5	368
CTSE	4.5	410
CTSE	4.5	475
CTSE	4.5	476
CTSE	4.5	478
CTSE	4.5	479
CTSE	4.5	480
CTSE	4.5	514
CTSE	4.5	534
CTSE	4.5	547
CTSE	4.5	548
CTSE	4.5	577
CTSE	4.5	602
CTSE	4.5	606
CTSE	4.5	607
CTSE	4.5	613
CTSE	4.5	615
CTSE	4.5	624
CTSE	4.5	690
CTSE	4.5	691
CTSE	4.5	704
CTSE	4.5	705
CTSE	4.5	714
CTSE	4.5	716
CTSE	4.5	719
CTSE	4.5	720
CTSE	4.5	721
CTSE	4.5	737
CTSE	4.5	740
CTSE	4.5	764
CTSE	4.5	765
CTSF	4.5	90
CTSF	4.5	131
CTSF	4.5	194
CTSF	4.5	547
CTSF	4.5	722
CTSK	4.5	9
CTSK	4.5	29
CTSK	4.5	30
CTSK	4.5	31
CTSK	4.5	33
CTSK	4.5	71
CTSK	4.5	74
CTSK	4.5	79
CTSK	4.5	81
CTSK	4.5	90
CTSK	4.5	119
CTSK	4.5	120
CTSK	4.5	124
CTSK	4.5	137
CTSK	4.5	171
CTSK	4.5	174
CTSK	4.5	188
CTSK	4.5	231
CTSK	4.5	300
CTSK	4.5	301
CTSK	4.5	304
CTSK	4.5	305
CTSK	4.5	314
CTSK	4.5	341
CTSK	4.5	351
CTSK	4.5	366
CTSK	4.5	367
CTSK	4.5	433
CTSK	4.5	472
CTSK	4.5	474
CTSK	4.5	478
CTSK	4.5	481
CTSK	4.5	488
CTSK	4.5	495
CTSK	4.5	510
CTSK	4.5	527
CTSK	4.5	535
CTSK	4.5	548
CTSK	4.5	585
CTSK	4.5	596
CTSK	4.5	605
CTSK	4.5	651
CTSK	4.5	659
CTSK	4.5	691
CTSK	4.5	719
CTSK	4.5	724
CTSL	4.5	7
CTSL	4.5	8
CTSL	4.5	9
CTSL	4.5	11
CTSL	4.5	19
CTSL	4.5	29
CTSL	4.5	30
CTSL	4.5	35
CTSL	4.5	37
CTSL	4.5	38
CTSL	4.5	42
CTSL	4.5	54
CTSL	4.5	58
CTSL	4.5	62
CTSL	4.5	71
CTSL	4.5	73
CTSL	4.5	74
CTSL	4.5	81
CTSL	4.5	87
CTSL	4.5	93
CTSL	4.5	95
CTSL	4.5	99
CTSL	4.5	106
CTSL	4.5	112
CTSL	4.5	116
CTSL	4.5	118
CTSL	4.5	119
CTSL	4.5	124
CTSL	4.5	128
CTSL	4.5	136
CTSL	4.5	137
CTSL	4.5	151
CTSL	4.5	155
CTSL	4.5	166
CTSL	4.5	169
CTSL	4.5	171
CTSL	4.5	174
CTSL	4.5	180
CTSL	4.5	181
CTSL	4.5	182
CTSL	4.5	183
CTSL	4.5	186
CTSL	4.5	187
CTSL	4.5	188
CTSL	4.5	194
CTSL	4.5	231
CTSL	4.5	263
CTSL	4.5	273
CTSL	4.5	274
CTSL	4.5	275
CTSL	4.5	276
CTSL	4.5	280
CTSL	4.5	281
CTSL	4.5	287
CTSL	4.5	288
CTSL	4.5	291
CTSL	4.5	303
CTSL	4.5	305
CTSL	4.5	306
CTSL	4.5	308
CTSL	4.5	321
CTSL	4.5	322
CTSL	4.5	331
CTSL	4.5	332
CTSL	4.5	333
CTSL	4.5	337
CTSL	4.5	341
CTSL	4.5	342
CTSL	4.5	350
CTSL	4.5	351
CTSL	4.5	352
CTSL	4.5	353
CTSL	4.5	358
CTSL	4.5	359
CTSL	4.5	360
CTSL	4.5	379
CTSL	4.5	392
CTSL	4.5	399
CTSL	4.5	407
CTSL	4.5	410
CTSL	4.5	414
CTSL	4.5	433
CTSL	4.5	436
CTSL	4.5	440
CTSL	4.5	443
CTSL	4.5	455
CTSL	4.5	466
CTSL	4.5	472
CTSL	4.5	473
CTSL	4.5	478
CTSL	4.5	481
CTSL	4.5	491
CTSL	4.5	492
CTSL	4.5	513
CTSL	4.5	516
CTSL	4.5	527
CTSL	4.5	531
CTSL	4.5	535
CTSL	4.5	537
CTSL	4.5	538
CTSL	4.5	539
CTSL	4.5	540
CTSL	4.5	548
CTSL	4.5	549
CTSL	4.5	550
CTSL	4.5	555
CTSL	4.5	559
CTSL	4.5	566
CTSL	4.5	567
CTSL	4.5	572
CTSL	4.5	573
CTSL	4.5	578
CTSL	4.5	582
CTSL	4.5	587
CTSL	4.5	589
CTSL	4.5	590
CTSL	4.5	596
CTSL	4.5	598
CTSL	4.5	602
CTSL	4.5	603
CTSL	4.5	605
CTSL	4.5	606
CTSL	4.5	610
CTSL	4.5	613
CTSL	4.5	614
CTSL	4.5	616
CTSL	4.5	622
CTSL	4.5	625
CTSL	4.5	651
CTSL	4.5	652
CTSL	4.5	659
CTSL	4.5	662
CTSL	4.5	676
CTSL	4.5	690
CTSL	4.5	691
CTSL	4.5	692
CTSL	4.5	694
CTSL	4.5	696
CTSL	4.5	704
CTSL	4.5	706
CTSL	4.5	719
CTSL	4.5	720
CTSL	4.5	722
CTSL	4.5	724
CTSL	4.5	725
CTSL	4.5	728
CTSL	4.5	729
CTSL	4.5	737
CTSL	4.5	739
CTSL	4.5	751
CTSL	4.5	763
CTSL	4.5	765
CTSL	4.5	766
CTSL	5.5	9
CTSL	5.5	29
CTSL	5.5	30
CTSL	5.5	38
CTSL	5.5	71
CTSL	5.5	75
CTSL	5.5	112
CTSL	5.5	120
CTSL	5.5	122
CTSL	5.5	305
CTSL	5.5	433
CTSL	5.5	472
CTSL	5.5	492
CTSL	5.5	510
CTSL	5.5	531
CTSL	5.5	535
CTSL	5.5	547
CTSL	5.5	548
CTSL	5.5	549
CTSL	5.5	550
CTSL	5.5	690
CTSL	5.5	691
CTSL	5.5	722
CTSL	5.5	725
CTSL	5.5	729
CTSO	5.5	9
CTSO	5.5	71
CTSO	5.5	86
CTSO	5.5	92
CTSO	5.5	133
CTSO	5.5	192
CTSO	5.5	511
CTSO	5.5	590
CTSO	5.5	613
CTSO	5.5	614
CTSO	5.5	668
CTSS	5.5	9
CTSS	4.5	18
CTSS	4.5	19
CTSS	4.5	29
CTSS	4.5	30
CTSS	4.5	35
CTSS	4.5	37
CTSS	4.5	42
CTSS	4.5	58
CTSS	4.5	69
CTSS	4.5	71
CTSS	4.5	73
CTSS	4.5	74
CTSS	4.5	75
CTSS	4.5	81
CTSS	4.5	83
CTSS	4.5	87
CTSS	4.5	93
CTSS	4.5	106
CTSS	4.5	111
CTSS	4.5	112
CTSS	4.5	116
CTSS	4.5	120
CTSS	4.5	124
CTSS	4.5	127
CTSS	4.5	128
CTSS	4.5	133
CTSS	4.5	137
CTSS	4.5	142
CTSS	4.5	144
CTSS	4.5	155
CTSS	4.5	166
CTSS	4.5	171
CTSS	4.5	172
CTSS	4.5	180
CTSS	4.5	183
CTSS	4.5	184
CTSS	4.5	185
CTSS	4.5	186
CTSS	4.5	187
CTSS	4.5	188
CTSS	4.5	191
CTSS	4.5	192
CTSS	4.5	263
CTSS	4.5	274
CTSS	4.5	280
CTSS	4.5	288
CTSS	4.5	291
CTSS	4.5	303
CTSS	4.5	304
CTSS	4.5	306
CTSS	4.5	312
CTSS	4.5	315
CTSS	4.5	333
CTSS	4.5	339
CTSS	4.5	341
CTSS	4.5	342
CTSS	4.5	346
CTSS	4.5	350
CTSS	4.5	351
CTSS	4.5	353
CTSS	4.5	358
CTSS	4.5	359
CTSS	4.5	367
CTSS	4.5	368
CTSS	4.5	369
CTSS	4.5	379
CTSS	4.5	380
CTSS	4.5	399
CTSS	4.5	407
CTSS	4.5	410
CTSS	4.5	411
CTSS	4.5	436
CTSS	4.5	440
CTSS	4.5	443
CTSS	4.5	444
CTSS	4.5	455
CTSS	4.5	461
CTSS	4.5	462
CTSS	4.5	463
CTSS	4.5	470
CTSS	4.5	472
CTSS	4.5	473
CTSS	4.5	479
CTSS	4.5	480
CTSS	4.5	481
CTSS	4.5	482
CTSS	4.5	495
CTSS	4.5	516
CTSS	4.5	532
CTSS	4.5	535
CTSS	4.5	538
CTSS	4.5	540
CTSS	4.5	541
CTSS	4.5	542
CTSS	4.5	546
CTSS	4.5	547
CTSS	4.5	548
CTSS	4.5	549
CTSS	4.5	555
CTSS	4.5	556
CTSS	4.5	562
CTSS	4.5	563
CTSS	4.5	566
CTSS	4.5	567
CTSS	4.5	568
CTSS	4.5	577
CTSS	4.5	578
CTSS	4.5	582
CTSS	4.5	587
CTSS	4.5	598
CTSS	4.5	602
CTSS	4.5	603
CTSS	4.5	604
CTSS	4.5	605
CTSS	4.5	606
CTSS	4.5	607
CTSS	4.5	610
CTSS	4.5	612
CTSS	4.5	614
CTSS	4.5	615
CTSS	4.5	616
CTSS	4.5	622
CTSS	4.5	628
CTSS	4.5	641
CTSS	4.5	651
CTSS	4.5	657
CTSS	4.5	670
CTSS	4.5	672
CTSS	4.5	687
CTSS	4.5	690
CTSS	4.5	691
CTSS	4.5	692
CTSS	4.5	693
CTSS	4.5	696
CTSS	4.5	704
CTSS	4.5	706
CTSS	4.5	707
CTSS	4.5	708
CTSS	4.5	719
CTSS	4.5	722
CTSS	4.5	724
CTSS	4.5	739
CTSS	4.5	753
CTSS	4.5	757
CTSS	4.5	758
CTSS	4.5	763
CTSS	4.5	765
CTSS	4.5	769
CTSS	5.5	18
CTSS	5.5	19
CTSS	5.5	21
CTSS	5.5	27
CTSS	5.5	29
CTSS	5.5	30
CTSS	5.5	31
CTSS	5.5	33
CTSS	5.5	35
CTSS	5.5	36
CTSS	5.5	37
CTSS	5.5	42
CTSS	5.5	69
CTSS	5.5	71
CTSS	5.5	73
CTSS	5.5	74
CTSS	5.5	75
CTSS	5.5	81
CTSS	5.5	83
CTSS	5.5	86
CTSS	5.5	87
CTSS	5.5	93
CTSS	5.5	95
CTSS	5.5	106
CTSS	5.5	111
CTSS	5.5	112
CTSS	5.5	116
CTSS	5.5	118
CTSS	5.5	119
CTSS	5.5	120
CTSS	5.5	121
CTSS	5.5	123
CTSS	5.5	124
CTSS	5.5	126
CTSS	5.5	127
CTSS	5.5	128
CTSS	5.5	133
CTSS	5.5	137
CTSS	5.5	142
CTSS	5.5	144
CTSS	5.5	154
CTSS	5.5	155
CTSS	5.5	166
CTSS	5.5	171
CTSS	5.5	172
CTSS	5.5	173
CTSS	5.5	175
CTSS	5.5	178
CTSS	5.5	180
CTSS	5.5	181
CTSS	5.5	183
CTSS	5.5	185
CTSS	5.5	186
CTSS	5.5	187
CTSS	5.5	188
CTSS	5.5	263
CTSS	5.5	274
CTSS	5.5	278
CTSS	5.5	279
CTSS	5.5	280
CTSS	5.5	288
CTSS	5.5	291
CTSS	5.5	303
CTSS	5.5	304
CTSS	5.5	305
CTSS	5.5	306
CTSS	5.5	312
CTSS	5.5	315
CTSS	5.5	339
CTSS	5.5	341
CTSS	5.5	342
CTSS	5.5	346
CTSS	5.5	350
CTSS	5.5	351
CTSS	5.5	353
CTSS	5.5	358
CTSS	5.5	359
CTSS	5.5	363
CTSS	5.5	366
CTSS	5.5	367
CTSS	5.5	368
CTSS	5.5	369
CTSS	5.5	379
CTSS	5.5	380
CTSS	5.5	399
CTSS	5.5	407
CTSS	5.5	408
CTSS	5.5	410
CTSS	5.5	411
CTSS	5.5	433
CTSS	5.5	436
CTSS	5.5	440
CTSS	5.5	443
CTSS	5.5	455
CTSS	5.5	461
CTSS	5.5	462
CTSS	5.5	463
CTSS	5.5	470
CTSS	5.5	472
CTSS	5.5	478
CTSS	5.5	479
CTSS	5.5	480
CTSS	5.5	481
CTSS	5.5	482
CTSS	5.5	492
CTSS	5.5	495
CTSS	5.5	499
CTSS	5.5	511
CTSS	5.5	516
CTSS	5.5	531
CTSS	5.5	532
CTSS	5.5	535
CTSS	5.5	540
CTSS	5.5	541
CTSS	5.5	542
CTSS	5.5	544
CTSS	5.5	546
CTSS	5.5	547
CTSS	5.5	548
CTSS	5.5	549
CTSS	5.5	550
CTSS	5.5	555
CTSS	5.5	556
CTSS	5.5	562
CTSS	5.5	566
CTSS	5.5	567
CTSS	5.5	568
CTSS	5.5	572
CTSS	5.5	575
CTSS	5.5	577
CTSS	5.5	578
CTSS	5.5	582
CTSS	5.5	587
CTSS	5.5	598
CTSS	5.5	603
CTSS	5.5	604
CTSS	5.5	605
CTSS	5.5	606
CTSS	5.5	610
CTSS	5.5	612
CTSS	5.5	614
CTSS	5.5	616
CTSS	5.5	618
CTSS	5.5	622
CTSS	5.5	640
CTSS	5.5	641
CTSS	5.5	651
CTSS	5.5	653
CTSS	5.5	670
CTSS	5.5	681
CTSS	5.5	687
CTSS	5.5	690
CTSS	5.5	691
CTSS	5.5	692
CTSS	5.5	696
CTSS	5.5	704
CTSS	5.5	706
CTSS	5.5	716
CTSS	5.5	717
CTSS	5.5	719
CTSS	5.5	722
CTSS	5.5	724
CTSS	5.5	729
CTSS	5.5	739
CTSS	5.5	753
CTSS	5.5	758
CTSS	5.5	765
CTSS	5.5	766
CTSS	5.5	769
CTSV	3.4	8
CTSV	3.4	9
CTSV	3.4	11
CTSV	3.4	18
CTSV	3.4	19
CTSV	3.4	29
CTSV	3.4	30
CTSV	3.4	37
CTSV	3.4	38
CTSV	3.4	42
CTSV	3.4	72
CTSV	3.4	73
CTSV	3.4	74
CTSV	3.4	75
CTSV	3.4	81
CTSV	3.4	106
CTSV	3.4	116
CTSV	3.4	128
CTSV	3.4	170
CTSV	3.4	171
CTSV	3.4	172
CTSV	3.4	173
CTSV	3.4	180
CTSV	3.4	181
CTSV	3.4	183
CTSV	3.4	186
CTSV	3.4	291
CTSV	3.4	303
CTSV	3.4	305
CTSV	3.4	308
CTSV	3.4	310
CTSV	3.4	312
CTSV	3.4	314
CTSV	3.4	321
CTSV	3.4	322
CTSV	3.4	341
CTSV	3.4	342
CTSV	3.4	350
CTSV	3.4	351
CTSV	3.4	358
CTSV	3.4	366
CTSV	3.4	368
CTSV	3.4	380
CTSV	3.4	433
CTSV	3.4	443
CTSV	3.4	470
CTSV	3.4	471
CTSV	3.4	472
CTSV	3.4	481
CTSV	3.4	535
CTSV	3.4	539
CTSV	3.4	540
CTSV	3.4	548
CTSV	3.4	549
CTSV	3.4	555
CTSV	3.4	559
CTSV	3.4	563
CTSV	3.4	582
CTSV	3.4	589
CTSV	3.4	598
CTSV	3.4	605
CTSV	3.4	614
CTSV	3.4	616
CTSV	3.4	619
CTSV	3.4	622
CTSV	3.4	625
CTSV	3.4	684
CTSV	3.4	691
CTSV	3.4	692
CTSV	3.4	696
CTSV	3.4	704
CTSV	3.4	706
CTSV	3.4	708
CTSV	3.4	719
CTSV	3.4	722
CTSV	4.5	8
CTSV	4.5	9
CTSV	4.5	11
CTSV	4.5	16
CTSV	4.5	19
CTSV	4.5	29
CTSV	4.5	30
CTSV	4.5	35
CTSV	4.5	37
CTSV	4.5	38
CTSV	4.5	42
CTSV	4.5	71
CTSV	4.5	72
CTSV	4.5	73
CTSV	4.5	74
CTSV	4.5	81
CTSV	4.5	87
CTSV	4.5	90
CTSV	4.5	93
CTSV	4.5	95
CTSV	4.5	106
CTSV	4.5	116
CTSV	4.5	120
CTSV	4.5	124
CTSV	4.5	128
CTSV	4.5	137
CTSV	4.5	144
CTSV	4.5	169
CTSV	4.5	170
CTSV	4.5	171
CTSV	4.5	172
CTSV	4.5	180
CTSV	4.5	181
CTSV	4.5	183
CTSV	4.5	186
CTSV	4.5	237
CTSV	4.5	291
CTSV	4.5	303
CTSV	4.5	305
CTSV	4.5	309
CTSV	4.5	310
CTSV	4.5	312
CTSV	4.5	314
CTSV	4.5	321
CTSV	4.5	322
CTSV	4.5	341
CTSV	4.5	350
CTSV	4.5	351
CTSV	4.5	358
CTSV	4.5	379
CTSV	4.5	407
CTSV	4.5	410
CTSV	4.5	433
CTSV	4.5	440
CTSV	4.5	443
CTSV	4.5	454
CTSV	4.5	455
CTSV	4.5	466
CTSV	4.5	474
CTSV	4.5	477
CTSV	4.5	478
CTSV	4.5	479
CTSV	4.5	481
CTSV	4.5	510
CTSV	4.5	513
CTSV	4.5	531
CTSV	4.5	532
CTSV	4.5	535
CTSV	4.5	546
CTSV	4.5	548
CTSV	4.5	549
CTSV	4.5	550
CTSV	4.5	555
CTSV	4.5	559
CTSV	4.5	563
CTSV	4.5	567
CTSV	4.5	578
CTSV	4.5	582
CTSV	4.5	585
CTSV	4.5	586
CTSV	4.5	587
CTSV	4.5	598
CTSV	4.5	602
CTSV	4.5	605
CTSV	4.5	606
CTSV	4.5	612
CTSV	4.5	614
CTSV	4.5	616
CTSV	4.5	622
CTSV	4.5	625
CTSV	4.5	659
CTSV	4.5	662
CTSV	4.5	667
CTSV	4.5	670
CTSV	4.5	672
CTSV	4.5	676
CTSV	4.5	684
CTSV	4.5	691
CTSV	4.5	692
CTSV	4.5	696
CTSV	4.5	706
CTSV	4.5	708
CTSV	4.5	719
CTSV	4.5	722
CTSV	4.5	723
CTSV	4.5	724
CTSV	4.5	729
CTSV	4.5	758
CTSV	4.5	762
CTSV	4.5	765
CTSV	4.5	766
CTSX	3.4	9
CTSX	3.4	15
CTSX	3.4	31
CTSX	3.4	71
CTSX	3.4	81
CTSX	3.4	82
CTSX	3.4	106
CTSX	3.4	112
CTSX	3.4	125
CTSX	3.4	126
CTSX	3.4	131
CTSX	3.4	132
CTSX	3.4	134
CTSX	3.4	178
CTSX	3.4	183
CTSX	3.4	185
CTSX	3.4	186
CTSX	3.4	274
CTSX	3.4	289
CTSX	3.4	373
CTSX	3.4	405
CTSX	3.4	535
CTSX	3.4	559
CTSX	3.4	562
CTSX	3.4	563
CTSX	3.4	572
CTSX	3.4	575
CTSX	3.4	599
CTSX	3.4	613
CTSX	3.4	615
CTSX	3.4	616
CTSX	3.4	668
CTSX	3.4	681
CTSX	3.4	719
CTSX	3.4	745
CTSX	4.5	9
CTSX	4.5	14
CTSX	4.5	15
CTSX	4.5	17
CTSX	4.5	28
CTSX	4.5	29
CTSX	4.5	30
CTSX	4.5	64
CTSX	4.5	71
CTSX	4.5	79
CTSX	4.5	81
CTSX	4.5	82
CTSX	4.5	106
CTSX	4.5	125
CTSX	4.5	131
CTSX	4.5	133
CTSX	4.5	134
CTSX	4.5	172
CTSX	4.5	178
CTSX	4.5	183
CTSX	4.5	184
CTSX	4.5	185
CTSX	4.5	186
CTSX	4.5	274
CTSX	4.5	350
CTSX	4.5	404
CTSX	4.5	405
CTSX	4.5	471
CTSX	4.5	472
CTSX	4.5	481
CTSX	4.5	508
CTSX	4.5	518
CTSX	4.5	559
CTSX	4.5	563
CTSX	4.5	572
CTSX	4.5	576
CTSX	4.5	612
CTSX	4.5	613
CTSX	4.5	614
CTSX	4.5	641
CTSX	4.5	681
CTSX	4.5	692
CTSX	4.5	705
CTSX	4.5	706
CTSX	4.5	716
CTSX	4.5	719
CTSX	4.5	741
CTSX	4.5	757
AEP	4.5	23
AEP	4.5	25
AEP	4.5	42
AEP	4.5	64
AEP	4.5	81
AEP	4.5	83
AEP	4.5	84
AEP	4.5	106
AEP	4.5	112
AEP	4.5	124
AEP	4.5	125
AEP	4.5	127
AEP	4.5	131
AEP	4.5	142
AEP	4.5	145
AEP	4.5	163
AEP	4.5	164
AEP	4.5	167
AEP	4.5	178
AEP	4.5	194
AEP	4.5	195
AEP	4.5	200
AEP	4.5	204
AEP	4.5	205
AEP	4.5	206
AEP	4.5	207
AEP	4.5	214
AEP	4.5	216
AEP	4.5	219
AEP	4.5	274
AEP	4.5	277
AEP	4.5	279
AEP	4.5	288
AEP	4.5	327
AEP	4.5	328
AEP	4.5	329
AEP	4.5	330
AEP	4.5	373
AEP	4.5	376
AEP	4.5	386
AEP	4.5	405
AEP	4.5	448
AEP	4.5	466
AEP	4.5	475
AEP	4.5	482
AEP	4.5	492
AEP	4.5	537
AEP	4.5	541
AEP	4.5	542
AEP	4.5	549
AEP	4.5	550
AEP	4.5	563
AEP	4.5	571
AEP	4.5	574
AEP	4.5	579
AEP	4.5	590
AEP	4.5	610
AEP	4.5	616
AEP	4.5	617
AEP	4.5	627
AEP	4.5	632
AEP	4.5	641
AEP	4.5	668
AEP	4.5	672
AEP	4.5	678
AEP	4.5	681
AEP	4.5	692
AEP	4.5	694
AEP	4.5	697
AEP	4.5	698
AEP	4.5	716
AEP	4.5	738
AEP	4.5	739
AEP	4.5	755
AEP	4.5	757
AEP	4.5	758
AEP	4.5	759
AEP	5.5	42
AEP	5.5	71
AEP	5.5	81
AEP	5.5	84
AEP	5.5	112
AEP	5.5	118
AEP	5.5	125
AEP	5.5	131
AEP	5.5	133
AEP	5.5	164
AEP	5.5	192
AEP	5.5	193
AEP	5.5	205
AEP	5.5	274
AEP	5.5	288
AEP	5.5	304
AEP	5.5	329
AEP	5.5	347
AEP	5.5	386
AEP	5.5	404
AEP	5.5	466
AEP	5.5	475
AEP	5.5	509
AEP	5.5	511
AEP	5.5	542
AEP	5.5	562
AEP	5.5	572
AEP	5.5	575
AEP	5.5	579
AEP	5.5	590
AEP	5.5	594
AEP	5.5	610
AEP	5.5	613
AEP	5.5	616
AEP	5.5	641
AEP	5.5	668
AEP	5.5	681
AEP	5.5	698
AEP	5.5	716
AEP	5.5	717
AEP	5.5	755
CTSA	4.5	6
CTSA	4.5	9
CTSA	4.5	10
CTSA	4.5	28
CTSA	4.5	30
CTSA	4.5	36
CTSA	4.5	73
CTSA	4.5	115
CTSA	4.5	120
CTSA	4.5	125
CTSA	4.5	134
CTSA	4.5	158
CTSA	4.5	176
CTSA	4.5	177
CTSA	4.5	178
CTSA	4.5	183
CTSA	4.5	186
CTSA	4.5	220
CTSA	4.5	305
CTSA	4.5	316
CTSA	4.5	379
CTSA	4.5	404
CTSA	4.5	405
CTSA	4.5	492
CTSA	4.5	508
CTSA	4.5	535
CTSA	4.5	537
CTSA	4.5	542
CTSA	4.5	543
CTSA	4.5	544
CTSA	4.5	545
CTSA	4.5	546
CTSA	4.5	547
CTSA	4.5	548
CTSA	4.5	549
CTSA	4.5	599
CTSA	4.5	614
CTSA	4.5	616
CTSA	4.5	621
CTSA	4.5	623
CTSA	4.5	624
CTSA	4.5	628
CTSA	4.5	710
CTSA	4.5	729
CTSA	4.5	733
CTSA	4.5	735
CTSA	5.5	30
CTSA	5.5	32
CTSA	5.5	35
CTSA	5.5	49
CTSA	5.5	78
CTSA	5.5	115
CTSA	5.5	120
CTSA	5.5	126
CTSA	5.5	183
CTSA	5.5	186
CTSA	5.5	194
CTSA	5.5	223
CTSA	5.5	294
CTSA	5.5	301
CTSA	5.5	302
CTSA	5.5	305
CTSA	5.5	321
CTSA	5.5	328
CTSA	5.5	383
CTSA	5.5	496
CTSA	5.5	508
CTSA	5.5	516
CTSA	5.5	520
CTSA	5.5	523
CTSA	5.5	535
CTSA	5.5	537
CTSA	5.5	544
CTSA	5.5	545
CTSA	5.5	546
CTSA	5.5	550
CTSA	5.5	628
CTSA	5.5	688
CTSA	5.5	691
CTSA	5.5	704
CTSA	5.5	718
CTSA	5.5	720
CTSA	5.5	724
CTSA	5.5	735
CTSA	7.4	28
CTSA	7.4	49
CTSA	7.4	177
CTSA	7.4	384
CTSA	7.4	550
CTSA	7.4	690
CTSA	7.4	716
CTSA	7.4	742
CTSG	4.5	8
CTSG	4.5	9
CTSG	4.5	37
CTSG	4.5	72
CTSG	4.5	113
CTSG	4.5	115
CTSG	4.5	121
CTSG	4.5	143
CTSG	4.5	177
CTSG	4.5	179
CTSG	4.5	184
CTSG	4.5	197
CTSG	4.5	205
CTSG	4.5	217
CTSG	4.5	230
CTSG	4.5	288
CTSG	4.5	289
CTSG	4.5	294
CTSG	4.5	302
CTSG	4.5	319
CTSG	4.5	372
CTSG	4.5	378
CTSG	4.5	384
CTSG	4.5	413
CTSG	4.5	435
CTSG	4.5	479
CTSG	4.5	495
CTSG	4.5	498
CTSG	4.5	504
CTSG	4.5	557
CTSG	4.5	572
CTSG	4.5	575
CTSG	4.5	580
CTSG	4.5	593
CTSG	4.5	615
CTSG	4.5	672
CTSG	4.5	691
CTSG	4.5	705
CTSG	4.5	720
CTSG	4.5	755
CTSG	4.5	757
CTSG	5.5	8
CTSG	5.5	9
CTSG	5.5	10
CTSG	5.5	34
CTSG	5.5	37
CTSG	5.5	49
CTSG	5.5	55
CTSG	5.5	72
CTSG	5.5	73
CTSG	5.5	77
CTSG	5.5	87
CTSG	5.5	115
CTSG	5.5	120
CTSG	5.5	125
CTSG	5.5	179
CTSG	5.5	184
CTSG	5.5	186
CTSG	5.5	189
CTSG	5.5	205
CTSG	5.5	206
CTSG	5.5	209
CTSG	5.5	214
CTSG	5.5	217
CTSG	5.5	302
CTSG	5.5	304
CTSG	5.5	308
CTSG	5.5	372
CTSG	5.5	378
CTSG	5.5	384
CTSG	5.5	435
CTSG	5.5	479
CTSG	5.5	480
CTSG	5.5	484
CTSG	5.5	498
CTSG	5.5	500
CTSG	5.5	504
CTSG	5.5	509
CTSG	5.5	541
CTSG	5.5	548
CTSG	5.5	549
CTSG	5.5	550
CTSG	5.5	559
CTSG	5.5	572
CTSG	5.5	576
CTSG	5.5	601
CTSG	5.5	615
CTSG	5.5	621
CTSG	5.5	622
CTSG	5.5	628
CTSG	5.5	647
CTSG	5.5	653
CTSG	5.5	668
CTSG	5.5	690
CTSG	5.5	691
CTSG	5.5	702
CTSG	5.5	705
CTSG	5.5	720
CTSG	5.5	740
CTSG	5.5	764
CTSG	7.4	8
CTSG	7.4	9
CTSG	7.4	10
CTSG	7.4	28
CTSG	7.4	36
CTSG	7.4	37
CTSG	7.4	38
CTSG	7.4	39
CTSG	7.4	42
CTSG	7.4	49
CTSG	7.4	51
CTSG	7.4	66
CTSG	7.4	70
CTSG	7.4	72
CTSG	7.4	73
CTSG	7.4	76
CTSG	7.4	77
CTSG	7.4	111
CTSG	7.4	115
CTSG	7.4	117
CTSG	7.4	120
CTSG	7.4	122
CTSG	7.4	133
CTSG	7.4	134
CTSG	7.4	135
CTSG	7.4	140
CTSG	7.4	141
CTSG	7.4	150
CTSG	7.4	161
CTSG	7.4	165
CTSG	7.4	168
CTSG	7.4	170
CTSG	7.4	177
CTSG	7.4	179
CTSG	7.4	184
CTSG	7.4	189
CTSG	7.4	192
CTSG	7.4	205
CTSG	7.4	216
CTSG	7.4	217
CTSG	7.4	262
CTSG	7.4	289
CTSG	7.4	301
CTSG	7.4	302
CTSG	7.4	307
CTSG	7.4	308
CTSG	7.4	315
CTSG	7.4	321
CTSG	7.4	332
CTSG	7.4	336
CTSG	7.4	343
CTSG	7.4	345
CTSG	7.4	350
CTSG	7.4	351
CTSG	7.4	355
CTSG	7.4	357
CTSG	7.4	370
CTSG	7.4	378
CTSG	7.4	381
CTSG	7.4	405
CTSG	7.4	410
CTSG	7.4	413
CTSG	7.4	425
CTSG	7.4	435
CTSG	7.4	438
CTSG	7.4	460
CTSG	7.4	464
CTSG	7.4	465
CTSG	7.4	469
CTSG	7.4	472
CTSG	7.4	479
CTSG	7.4	480
CTSG	7.4	491
CTSG	7.4	495
CTSG	7.4	502
CTSG	7.4	504
CTSG	7.4	507
CTSG	7.4	509
CTSG	7.4	510
CTSG	7.4	513
CTSG	7.4	524
CTSG	7.4	527
CTSG	7.4	531
CTSG	7.4	533
CTSG	7.4	534
CTSG	7.4	545
CTSG	7.4	547
CTSG	7.4	548
CTSG	7.4	549
CTSG	7.4	550
CTSG	7.4	557
CTSG	7.4	562
CTSG	7.4	565
CTSG	7.4	572
CTSG	7.4	577
CTSG	7.4	580
CTSG	7.4	588
CTSG	7.4	599
CTSG	7.4	601
CTSG	7.4	602
CTSG	7.4	615
CTSG	7.4	621
CTSG	7.4	624
CTSG	7.4	628
CTSG	7.4	638
CTSG	7.4	641
CTSG	7.4	649
CTSG	7.4	662
CTSG	7.4	670
CTSG	7.4	673
CTSG	7.4	676
CTSG	7.4	679
CTSG	7.4	687
CTSG	7.4	688
CTSG	7.4	690
CTSG	7.4	691
CTSG	7.4	702
CTSG	7.4	705
CTSG	7.4	706
CTSG	7.4	720
CTSG	7.4	724
CTSG	7.4	728
CTSG	7.4	729
CTSG	7.4	731
CTSG	7.4	744
CTSG	7.4	763
CTSG	7.4	764
CTSG	7.4	765
